# Supplementary material for: An Oxalato-Bridged Cu(II)-Based 1D Polymer Chain: Synthesis, Structure, and Adsorption of Organic Dyes
Source: Polymers (Basel). 2024 Jun 19;16(12):1742. doi: 10.3390/polym16121742 (PMC11207973; doi:10.3390/polym16121742)
Supplement: Supplementary file 1 [file polymers-16-01742-s001.zip]

Archive with 1 entries (1 files):
- polymers-2977559-supplementary.pdf
